# Supplementary material for: Freezing Does Not Alter Sperm Telomere Length despite Increasing DNA Oxidation and Fragmentation
Source: Genes (Basel). 2023 May 3;14(5):1039. doi: 10.3390/genes14051039 (PMC10218602; doi:10.3390/genes14051039)
Supplement: Supplementary file 1 [file genes-14-01039-s001.zip]

Archive with 1 entries (1 files):
- genes-2305195-supplementary.pdf
